# Supplementary material for: Owner-Reported Cohort Study of Causes, Management and Outcome of Traumatic Wounds in 219 Horses
Source: Animals (Basel). 2026 May 11;16(10):1474. doi: 10.3390/ani16101474 (PMC13203199; doi:10.3390/ani16101474)
Supplement: Supplementary file 1 [file animals-16-01474-s001.zip]

Archive with 2 entries (2 files):
- Supplementary Materials S1. Form 1.pdf
- Supplementary Materials S2. Form 2.pdf
